# Supplementary material for: Grape Seed Proanthocyanidins Mitigate the Disturbances Caused by an Abrupt Photoperiod Change in Healthy and Obese Rats
Source: Nutrients. 2022 Apr 27;14(9):1834. doi: 10.3390/nu14091834 (PMC9100649; doi:10.3390/nu14091834)
Supplement: Supplementary file 1 [file nutrients-14-01834-s001.zip]

Archive with 1 entries (1 files):
- nutrients-1692315-supplementary.pdf
